# Supplementary material for: Parity is associated with cognitive function and brain age in both females and males
Source: Sci Rep. 2020 Apr 8;10:6100. doi: 10.1038/s41598-020-63014-7 (PMC7142076; doi:10.1038/s41598-020-63014-7)
Supplement: Supplementary file 4 — SupplementaryTable S3 [file 41598_2020_63014_MOESM4_ESM.xlsx]

## Sheet: Sheet1
Demographic information of subjects included in the analyses for the association between relative brain age and parity.
	Female (n=6822)	Male (n=6762)
Number of offspring, n (%)
0	1456 (21.3%)	1351 (20%)
1	920 (13.5%)	843 (12.5%)
2	3020 (44.3%)	3074 (45.5%)
3	1117 (16.4%)	1136 (16.8%)
>=4	309 (4.5%)	358 (5.3%)
Age, mean (SD)	62.2 (7.3)	64 (7.5)
Education, n (%)
College or university degree	3091 (45.3%)	3306 (48.9%)
Other degree	3731 (54.7%)	3456 (51.1%)
BMI, n (%)
Normal	3247 (47.6%)	2227 (32.9%)
Obese	1151 (16.9%)	1238 (18.3%)
Overweight	2354 (34.5%)	3284 (48.6%)
Underweight	70 (1%)	13 (0.2%)
Household income, n (%)
Less than 18,000	986 (14.5%)	654 (9.7%)
18,000 to 30,999	2050 (30%)	1818 (26.9%)
31,000 to 51,999	2036 (29.8%)	2184 (32.3%)
52,000 to 100,000	1379 (20.2%)	1644 (24.3%)
Greater than 100,000	371 (5.4%)	462 (6.8%)
Past tobacco smoking, n (%)
Abstained from smoking	3582 (52.5%)	3068 (45.4%)
Just tried once or twice	1162 (17%)	1162 (17.2%)
Occasionally	879 (12.9%)	787 (11.6%)
On most or all days	1199 (17.6%)	1745 (25.8%)
Alcohol intake, n (%)
Abstained from drinking	413 (6.1%)	276 (4.1%)
Special occasions only	849 (12.4%)	394 (5.8%)
1~3 times a month	918 (13.5%)	640 (9.5%)
1~2 times a week	1950 (28.6%)	1777 (26.3%)
3~4 times a week	1794 (26.3%)	2291 (33.9%)
Daily or almost daily	898 (13.2%)	1384 (20.5%)
Sleep duration, n (%)
Normal	5045 (74%)	5198 (76.9%)
Short	1692 (24.8%)	1493 (22.1%)
Long	85 (1.2%)	71 (1%)
Living with others, n (%)
No	1497 (21.9%)	1049 (15.5%)
Yes	5325 (78.1%)	5713 (84.5%)
Diabetes, n (%)
No	6633 (97.2%)	6405 (94.7%)
Yes	189 (2.8%)	357 (5.3%)
Hypertension, n (%)
No	5482 (80.4%)	4760 (70.4%)
Yes	1340 (19.6%)	2002 (29.6%)
