# Supplementary material for: Parity is associated with cognitive function and brain age in both females and males
Source: Sci Rep. 2020 Apr 8;10:6100. doi: 10.1038/s41598-020-63014-7 (PMC7142076; doi:10.1038/s41598-020-63014-7)
Supplement: Supplementary file 5 — Supplementary Table S4 [file 41598_2020_63014_MOESM5_ESM.xlsx]

## Sheet: Sheet1
Pairwise difference in response time
Female					Male
Group	Difference	Adjusted p-value			Group	Difference	Adjusted p-value
2-0	-6.43	7.36e-08			2-0	-7.91	7.35e-14
3-0	-5.3	0.0547			3-0	-6.57	0.000903
1-0	-3.51	0.97			>=4-0	-9.02	0.00246
2-1	-2.92	0.985			1-0	-6.43	0.015
>=4-0	-3.51	1			>=4-1	-2.58	1
>=4-2	2.92	1			>=4-3	-2.45	1
3-1	-1.79	1			3-2	1.35	1
3-2	1.12	1			2-1	-1.48	1
>=4-3	1.79	1			>=4-2	-1.1	1
>=4-1	0	1			3-1	-0.14	1
Pairwise difference in memory
Female					Male
Group	Difference	Adjusted p-value			Group	Difference	Adjusted p-value
3-0	-0.03	0.374			2-0	-7.91	7.35e-14
2-0	-0.02	0.977			3-0	-6.57	0.000903
3-1	-0.02	0.995			>=4-0	-9.02	0.00246
3-2	-0.01	1			1-0	-6.43	0.015
>=4-0	-0.02	1			>=4-1	-2.58	1
2-1	-0.01	1			>=4-3	-2.45	1
>=4-3	0.01	1			3-2	1.35	1
1-0	-0.01	1			2-1	-1.48	1
>=4-1	-0.01	1			>=4-2	-1.1	1
>=4-2	0	1			3-1	-0.14	1
